# Supplementary material for: Ventral hippocampal projections to the medial prefrontal cortex regulate social memory
Source: eLife. 2019 May 21;8:e44182. doi: 10.7554/eLife.44182 (PMC6542587; doi:10.7554/eLife.44182)
Supplement: Figure 1—source data 1. [file elife-44182-fig1-data1.xlsx]

## Sheet: Sheet 1
Figure 1
E: c-Fos Intensities
Genotype	Condition	Projection Region	Mean, (a.u.)	SEM	Normalcy p-value	Comparison	p value	n neurons / sections / mice
Wild-type	Object	mPFC	18.14	1.253	0.1233	WT-O-H WT-M-P KO-O-P	0.6431 <0.0001 0.0001	163 / 3 / 3
		lHYP	16.03	5.42	NaN	WT-M-H KO-O-H	<0.0001 0.0001	180 / 3 / 2
	Mice	mPFC	59.258	1.336	0.8833	WT-M-H KO-M-P	0.0022 0.1544	275 / 6 / 4
		lHYP	45.133	4.313	0.6857	KO-M-H	0.7219	271 / 4 / 3
Mecp2 KO	Object	mPFC	39.34	1.675	0.943	KO-O-H KO-M-P	0.4612 0.0034	105 / 6 / 3
		lHYP	42.99	3.53	NaN	KO-M-H	0.4885	22 / 3 / 2
	Mice	mPFC	53.513	2.807	0.1714	KO-M-H	0.1544	247 / 4 / 3
		lHYP	46.645	0.635	NaN			172 / 5 / 2
Normalcy Test: Shapiro-Wilk Three-Way ANOVA with Benjamini and Hochberg Multiple Comparisons. Projection: 0.0292; Genotype: <0.0001; Experience: <0.0001; Projection x Genotype: 0.1263; Genotype x Experience: <0.0001; Projection xGenotype x Experience: 0.8545
