# Supplementary material for: Ventral hippocampal projections to the medial prefrontal cortex regulate social memory
Source: eLife. 2019 May 21;8:e44182. doi: 10.7554/eLife.44182 (PMC6542587; doi:10.7554/eLife.44182)
Supplement: Figure 1—figure supplement 1—source data 1. [file elife-44182-fig1-figsupp1-data1.xlsx]

## Sheet: Sheet 1
Figure 1 - Figure Supplement 1
B: c-FOS per section
Condition	Genotype	Mean	SEM	Normalcy p-value	Comparison	p value	n Sections / mice
Object	WT	33.947	4.547	0.3299	KO Object WT Mice	0.1019 0.0077	18 / 3
	Mecp2 KO	8.806	3.478	0.0368	KO Mice	0.0234	16 / 3
Mice	WT	89.157	8.943	0.9992	KO Mice	0.0234	16 / 3
	Mecp2 KO	47.943	14.642	0.2434			18 / 3
Normalcy: D'Agostino & Pearson's Two-Way ANOVA with Benjamin and Hochberg Multiple Comparisons. Interaction: 0.4001. Experience: 0.0008. Genotype: 0.0063
