# Supplementary material for: Ventral hippocampal projections to the medial prefrontal cortex regulate social memory
Source: eLife. 2019 May 21;8:e44182. doi: 10.7554/eLife.44182 (PMC6542587; doi:10.7554/eLife.44182)
Supplement: Figure 2—source data 1. [file elife-44182-fig2-data1.xlsx]

## Sheet: Sheet 1
Figure 2
C: Three-Chamber Social Test
Test	Genotype	Mean, (DI)	SD	Normalcy p-value	P value: Two Sample	P value: One Sided	n mice
Social Preference	WT	46.81	14.91	0.6443	0.3523	<0.0001	12
	Mecp2	56.06	29.9	0.4644		<0.0001	11
Social Memory	WT	39.37	24.7	0.4479	0.014	0.0002	12
	Mecp2	-0.994	45.42	0.9673		0.9436	11
E: Unrestricted Social Behaviors
Behavior	Genotype	Mean	SD	Normalcy p-value		p value	n mice
Follow	Wild type	32.03	8.8	0.9341		0.0008	11
	Mecp2 KO	18.39	7.275	0.3997			11
Rear Sniff	Wild type	9.773	5.35	0.1211		0.0055	11
	Mecp2 KO	4.548	1.557	0.8097			11
Jump On	Wild type	5.467	4.308	0.1952		0.002	11
	Mecp2 KO	17.04	9.918	0.7279			11
Target of Agressor	Wild type	23.3	5.526	0.381		0.0857	11
	Mecp2 KO	27.95	6.503	0.5418			11
Agression	Wild type	5.576	9.614	<0.0001		0.1513	11
	Mecp2 KO	7.703	7.811	0.1534			11
Digging	Wild type	6.167	6.715	0.0005		0.0052	11
	Mecp2 KO	1.515	0.9492	0.5216			11
Front Groom	Wild type	6.994	4.198	0.7051		0.0025	11
	Mecp2 KO	2.388	1.413	0.4571			11
Rear Groom	Wild type	9.17	11.67	<0.0001		0.1875	11
	Mecp2 KO	4.582	6.236	0.0002			11
Wall Climb	Wild type	18.81	3.309	0.9164		0.1713	11
	Mecp2 KO	16.73	3.22	0.0035			11
Wall Jump	Wild type	2.127	2.883	<0.0001		<0.0001	11
	Mecp2 KO	12.65	4.817	0.6747			11
Behavior	Genotype	Mean	SD	Normalcy p-value		p value	n mice
Shuffle	Wild type	5.688	1.969	0.6354		0.0007	11
	Mecp2 KO	11.22	4.129	0.4219			11
Walk	Wild type	113.6	33.3	0.8667		0.4135	11
	Mecp2 KO	126.3	37.57	0.3556			11
G: Unrestricted Social Memory Assay
Behavior	Genotype	Mean, (DI)	SD	Normalcy p-value	P value: Two Sample	P value: One Sided	n mice
Follow	WT	23.25	11.99	0.273	0.02	<0.0001	11
	Mecp2 KO	-4.59	34.49	0.6618		0.6683	11
Rear Sniff	WT	33.46	14.51	0.9054	0.0229	<0.0001	11
	Mecp2 KO	6.069	33.87	0.6215		0.5656	11
Jump On	WT	26.17	33.77	0.9286	0.0493	0.0279	11
	Mecp2 KO	-7.311	40.9	0.4574		0.5665	11
Normalcy test: D’Agostino & Pearson. Two-sided unpaired Student’s t-test or Mann-Whitney, depending on if both groups were normally distributed. Post-hoc One-sample t-test against 0.
