# Supplementary material for: Ventral hippocampal projections to the medial prefrontal cortex regulate social memory
Source: eLife. 2019 May 21;8:e44182. doi: 10.7554/eLife.44182 (PMC6542587; doi:10.7554/eLife.44182)
Supplement: Figure 2—figure supplement 1—source data 1. [file elife-44182-fig2-figsupp1-data1.xlsx]

## Sheet: Sheet 1
Figure 2 - Figure Supplement 1
A: Three-Chamber Social Test
Genotype	Test	Chamber	Mean, (sec)	SD	n mice
WT	Social Preference	Empty	14.54	8.236	12
		Social	38.91	15.18	12
	Social Memory	Familiar	16.51	12.9	12
		Novel	38.18	20.93	12
Mecp2 KO	Social Preference	Empty	27.79	45.95	11
		Social	81.51	88.61	11
	Social Memory	Familiar	82.21	92.08	11
		Novel	58.45	42.32	11
B: Unrestricted Social Memory Assay
Genotype	Behavior	Target	Mean, (sec)	SD	n mice
Wild type	Follow	Familiar	10.3777	3.8855	11
		Novel	16.8556	6.3326
	Rear Sniff	Familiar	2.3944	1.3927	11
		Novel	4.9556	2.5711
	Jump On	Familiar	1.9333	1.1233	11
		Novel	3.0444	0.9653
Mecp2 KO	Follow	Familiar	4.5167	2.9318	11
		Novel	6.04	3.2282
	Social Memory	Familiar	0.6933	0.3658	11
		Novel	0.8767	0.3944
	Jump On	Familiar	3.6467	2.3044	11
		Novel	4.7167	2.9022
