# Supplementary material for: Ventral hippocampal projections to the medial prefrontal cortex regulate social memory
Source: eLife. 2019 May 21;8:e44182. doi: 10.7554/eLife.44182 (PMC6542587; doi:10.7554/eLife.44182)
Supplement: Figure 3—source data 1. [file elife-44182-fig3-data1.xlsx]

## Sheet: Sheet 1
Figure 3
Measurement	Genotype	Mean of Plateau	SEM	Normalcy p-value	P-value	n slices / mice
D-F: vHIP Stimulation
D: Peak Response	WT	0.0043	3.31e-05		0.047	11/7
	Mecp2 KO	0.0051	2.27e-05			11/5
E: Spatio-Temporal Spread	WT	4.5755	0.0572		0.4529	11/7
	Mecp2 KO	5.1009	0.1231			11/5
F: Peak Spread	WT	0.0408	0.0106	0.0187	0.001	11/7
	Mecp2 KO	0.1232	0.0189	0.911		11/5
H-J: Intracortical Stimulation
H: Peak Response	WT	0.0058	1.42e-05		0.054	11/7
	Mecp2 KO	0.0051	3.17e-05			11/5
I: Spatio-Temporal Spread	WT	6.7137	0.0818		0.0498	11/7
	Mecp2 KO	4.6895	0.0429			11/5
J: Peak Spread	WT	0.1686	0.0152	0.6358	0.1036	11/7
	Mecp2 KO	0.1339	0.0131	0.8381		11/5
K-M: Normalized
K: Peak Response	WT	0.7581	0.0055		0.0015	11/7
	Mecp2 KO	1.0132	0.0052			11/5
L: Spatio-Temporal Spread	WT	0.8009	0.0193		0.0767	11/7
	Mecp2 KO	1.1147	0.0295			11/5
M: Peak Spread	WT	0.2457	0.0619	0.0172	<0.0001	11/7
	Mecp2 KO	0.9169	0.1046	0.206		11/5
Normalcy test: D’Agostino & Pearson. Student’s unpaired t-test & Post-hoc One-sample t-test against 0.
