# Supplementary material for: Ventral hippocampal projections to the medial prefrontal cortex regulate social memory
Source: eLife. 2019 May 21;8:e44182. doi: 10.7554/eLife.44182 (PMC6542587; doi:10.7554/eLife.44182)
Supplement: Figure 3—figure supplement 2—source data 1. [file elife-44182-fig3-figsupp2-data1.xlsx]

## Sheet: Sheet 1
Figure 3 - Figure Supplement 2
C-F: LTP
Genotype	Recording Time	Mean	SEM	Normalcy p-value	p value	n slices / mice
WT	Baseline	1	0	0.9019	0.0013	10/7
	30 minutes post-high frequency	2.417	0.3095	0.3847
Mecp2 KO	Baseline	1	0	0.2288	0.2705	9/5
	30 minutes post-high frequency	1.156	0.1316	0.3926
WT + APV	Baseline	1	0	0.9328	0.9205	4/4
	30 minutes post-high frequency	0.968	0.2946	0.6823
Normalcy: D'Agostino & Pearson or Shipiro-Wilk, depending on group size. Student’t paired t-test
