# Supplementary material for: Ventral hippocampal projections to the medial prefrontal cortex regulate social memory
Source: eLife. 2019 May 21;8:e44182. doi: 10.7554/eLife.44182 (PMC6542587; doi:10.7554/eLife.44182)
Supplement: Figure 4—source data 1. [file elife-44182-fig4-data1.xlsx]

## Sheet: Sheet 1
Figure 4
C: Unrestricted Social Memory Assay
Genotype	Treatment	Mean, (DI)	SD	Normalcy p-value	Comparison	P value- ANOVA Multiple Comparisons	P-Value; One Sided	n mice
Wild type	mCherry	24.07	27.03	0.3901	WT hM3Dq WT hM4Di Mecp2 mCherry Mecp2 hM4Di	0.0287 0.0081 0.0187 0.4674	0.0202	10
	HM3Dq	-2.968	25.14	0.1066	Mecp2 mCherry	0.4674	0.6905	12
	HM4Di	-6.406	18.66	0.9925	Mecp2 mCherry	0.6108	0.3332	9
Mecp2 KO	mCherry	-13.44	22.32	0.8407			0.1322	8
	HM4Di	15.26	24.68	0.9942		0.0287	0.0312	15
Normalcy test: D’Agostino & Pearson or Shipiro-Wilk depending on group size. One-Way ANOVA with Benjamin and Hochberg Multiple Comparisons: 0.0048. Post-hoc One-sample t-test against 0.
D: Time spent “Jumping On”
Genotype	Treatment	Mean, (sec)	SD		Comparison	P value		n mice
Wild type	mCherry	3.15	1.0081	0.7553	mCherry KO	0.0215		9
	HM3Dq	4.4806	2.691	0.034	mCherry WT HM4Di WT mCherry KO HM4Di KO	>0.9999 >0.9999 0.2119 0.0285		12
	HM4Di	3.0778	0.9012	0.4015	mCherry WT mCherry KO HM4Di KO	>0.9999 0.0194 0.0016		9
Mecp2 KO	mCherry	9.47	5.7441	0.2106				10
	HM4Di	13.0689	8.5115	0.3109	mCherry KO mCherry WT	>0.9999 0.0016		15
HM4Di Mecp2 KO	Memory	14.1939	9.007	0.3382	mCherry KO mCherry WT No Memory	>0.9999 0.0012 >0.9999		11
	No Memory	9.975	7.0892	0.3603	mCherry KO mCherry WT	>0.9999 0.8023		4
Normalcy test: D’Agostino & Pearson or Shipiro-Wilk depending on group size. Kruskal Wallis with Dunn’s Multiple Comparisons
F-I: VSD Responses
Genotype	Treatment	Mean of Plateau	SD		Comparison	P value		n slices / mice
F-K: vHIP Stimulation
Wild type	mCherry	0.0037	7.42e-06					18/9
	HM3Dq	0.0042	7.88e-06		mCherry WT mCherry KO	<0.0001 0.6530		25/8
	HM4Di	0.0038	1.86e-05		mCherry WT mCherry KO	0.0642 0.0013		14/6
Mecp2 KO	mCherry	0.0042	2.24e-05		mCherry WT	<0.0001		17/8
	HM4Di (All)	0.038	1.38e-05		mCherry WT mCherry KO	0.0333 0.0016		20/10
Normalcy test: D’Agostino & Pearson or Shipiro-Wilk depending on group size. Two-way Repeated Measures ANOVA with Benjamin and Hochberg Multiple Comparisons: Interaction: <0.0001 Stim <0.0001 Group 0.0193
Genotype	Treatment	Mean of Plateau	SD		Comparison	P value		n slices / mice
HM4Di Mecp2 KO	“Memory”	0.0037	1.54e-05		mCherry WT mCherry KO	0.3043 <0.0001		11/6
	“No Memory”	0.0046	2.06e-05		mCherry WT mCherry KO Memory	<0.0001 0.0406 <0.0001		6/4
Normalcy test: D’Agostino & Pearson or Shipiro-Wilk depending on group size. Two-way Repeated Measures ANOVA with Benjamin and Hochberg Multiple Comparisons; Interaction: <0.0001 Stim <0.0001 Group 0.0056
H-M: Intracortical Stimulation
Wild type	mCherry	0.0061	1.48e-05					18/9
	HM3Dq	0.0054	2.27e-05		mCherry WT mCherry KO	0.0004 0.8522		25/8
	HM4Di	0.0058	3.16e-05		mCherry WT mCherry KO	0.2741 0.1175		16/9
Mecp2 KO	mCherry	0.0054	4.49e-05		mCherry WT	0.0039		14/8
	HM4Di (All)	0.0055	1.6e-05		mCherry WT mCherry KO	0.0311 0.5691		20/10
Normalcy test: D’Agostino & Pearson or Shipiro-Wilk depending on group size. Two-way Repeated Measures ANOVA with Benjamin and Hochberg Multiple Comparisons: Interaction: 0.1275 Stim <0.0001 Group 0.4551
HM4Di Mecp2 KO	“Memory”	0.0053	3.32e-05		mCherry WT mCherry KO	0.0023 0.8179		11/6
	“No Memory”	0.0057	4.15e-05		mCherry WT mCherry KO Memory	0.3959 0.3359 0.3359		6/4
Normalcy test: D’Agostino & Pearson or Shipiro-Wilk depending on group size. Two-way Repeated Measures ANOVA with Benjamin and Hochberg Multiple Comparisons: Interaction: 0.4900 Stim <0.0001 Group 0.3978
I: VSD & Behavioral Correlation		Equation		r2	r	P value		n XY Pairs
HM4Di Mecp2 KO	vHIP Stimulation	Y = -26806*X + 127.8		0.6234	-0.7895	0.0347		7
	Intracortical Stimulation	Y = -6251*X + 48.35		0.02307	-0.1519	0.7451		7
Linear Regression Spearman r correlation
