# Supplementary material for: Ventral hippocampal projections to the medial prefrontal cortex regulate social memory
Source: eLife. 2019 May 21;8:e44182. doi: 10.7554/eLife.44182 (PMC6542587; doi:10.7554/eLife.44182)
Supplement: Figure 4—figure supplement 1—source data 1. [file elife-44182-fig4-figsupp1-data1.xlsx]

## Sheet: Sheet 1
Figure 4- Figure Supplement 1
A: Discrimination Index
Test	Genotype	Mean, (DI)	SD	Normalcy p-value	P value: Two Sample	P-Value; One Sided	n mice
Social Preference	WT	37.28	24.68	0.3238	0.1394	0.0001	13
	Mecp2 KO	22.7	24.9	0.4538		0.0046	14
Social Memory	WT	23.46	29.8	0.7081	0.6001	0.0149	14
	Mecp2 KO	29.57	30.01	0.3855		0.0027	14
Normalcy: D’Agostino & Pearson Student’s unpaired t-test
B: Raw Values
Genotype	Test	Chamber	Mean, (sec)	SD			n mice
WT	Social Preference	Empty	56.2631	27.5526			13
		Social	125.915	44.899			13
	Social Memory	Familiar	79.0108	51.2731			13
		Novel	120.291	61.1563			13
Mecp2 KO	Social Preference	Empty	84.3957	40.0547			14
		Social	137.844	55.1906			14
	Social Memory	Familiar	85.6621	56.9986			14
		Novel	150.341	53.5802			14
