# Supplementary material for: Ventral hippocampal projections to the medial prefrontal cortex regulate social memory
Source: eLife. 2019 May 21;8:e44182. doi: 10.7554/eLife.44182 (PMC6542587; doi:10.7554/eLife.44182)
Supplement: Figure 4—figure supplement 2—source data 1. [file elife-44182-fig4-figsupp2-data1.xlsx]

## Sheet: Sheet 1
Figure 4 - Figure Supplement 2
Test	Genotype	Mean of Plateau	SEM	Normalcy p-value	P-value	n sections / mice
B-D: vHIP Stimulation
Peak Response	WT	0.005	0.000283		0.7679	12/7
	Mecp2 KO	0.0054	0.000247			13/7
Two-way Repeated Measures ANOVA: Interaction: 0.4860; Stim: <0.0001; Genotype: 0.7679
Spatio-Temporal Spread	WT	18.4972	2.2862		0.6932	12/7
	Mecp2 KO	22.0557	3.1385			13/7
Two-way Repeated Measures ANOVA: Interaction: 0.4669; Stim: <0.0001; Genotype: 0.6932
Peak Spread	WT	0.334	0.0204	0.164	0.2918	12/7
	Mecp2 KO	0.3624	0.0185	0.5604		13/7
Normalcy: D'Agostino & Pearson or Shipiro-Wilk, depending on group size. Student’s t-test
F-H: Intracortical Stimulation
Peak Response	WT	0.0076	0.000303		0.6485	12/7
	Mecp2 KO	0.0073	0.000421			13/7
Two-way Repeated Measures ANOVA: Interaction: 0.1659; Stim: <0.0001; Genotype: 0.6485
Spatio-Temporal Spread	WT	28.9664	3.0376		0.64	12/7
	Mecp2 KO	35.8724	3.4662			13/7
Two-way Repeated Measures ANOVA: Interaction: 0.0586; Stim: <0.0001; Genotype: 0.6400
Peak Spread	WT	0.3285	0.0138	0.6137	0.2582	12/7
	Mecp2 KO	0.3562	0.0247	0.5544		13/7
Normalcy: D'Agostino & Pearson or Shipiro-Wilk, depending on group size. Student’s t-test
I-K: Normalized
Peak Response	WT	0.6363	0.0358		0.5857	12/7
	Mecp2 KO	0.7136	0.0331			13/7
Two-way Repeated Measures ANOVA: Interaction: 0.6165; Stim: <0.0001; Genotype: 0.5857
Spatio-Temporal Spread	WT	0.6019	0.0658		0.2278	12/7
	Mecp2 KO	0.5886	0.0597			13/7
Two-way Repeated Measures ANOVA: Interaction: 0.1597; Stim: <0.0001; Genotype: 0.2278
Test	Genotype	Mean of Plateau	SEM	Normalcy p-value	P-value	n sections / mice
Peak Spread	WT	1.0201	0.0587	0.2224	0.9145	12/7
	Mecp2 KO	1.0405	0.0421	0.6615		13/7
Normalcy: D'Agostino & Pearson or Shipiro-Wilk, depending on group size. Student’s t-test
M-O: LTP
WT	Baseline	1	0	NA	0.0159	5/5
	40 minutes post-high frequency	2.9645	0.742	0.8752
Normalcy: D'Agostino & Pearson or Shipiro-Wilk, depending on group size. Wilcoxon paired test
Mecp2 KO	Baseline	1	0	NA	2.165e-05	10/5
	40 minutes post-high frequency	4.7834	1.6572	0.0368
Normalcy: D'Agostino & Pearson or Shipiro-Wilk, depending on group size. Wilcoxon paired test
