# Supplementary material for: Ventral hippocampal projections to the medial prefrontal cortex regulate social memory
Source: eLife. 2019 May 21;8:e44182. doi: 10.7554/eLife.44182 (PMC6542587; doi:10.7554/eLife.44182)
Supplement: Figure 4—figure supplement 3—source data 1. [file elife-44182-fig4-figsupp3-data1.xlsx]

## Sheet: Sheet 1
Figure 4 - Figure Supplement 3
Genotype	Age	Mean	SEM	Normalcy p-value	Comparison	p value	n
A: Hippocampal Stimulation: Peak Responses
WT	Presymtomatic	0.004883	0.0001863	0.0253	WT S KO PS	0.0151 0.4678	11
	Symptomatic	0.004013	5.565e-05	0.5348	KO S	0.0157	7
Mecp2 KO	Presymtomatic	0.005398	0.0002015	0.9803	KO S	0.4678	13
	Symptomatic	0.005078	0.0002352	0.5313			11
Normalcy: D'Agostino & Pearson or Shipiro-Wilk, depending on group size Two-Way ANOVA with Benjamani and Hochberg. Interaction: 0.1166; Age: 0.0061; Genotype: 0.0099
B: Hippocampal Stimulation: Spatio-Temporal Spread
WT	Presymtomatic	21.26	1.985	0.4982	WT S KO PS	<0.0001 0.9532	12
	Symptomatic	4.461	0.5924	0.7237	KO S	0.9532	11
Mecp2 KO	Presymtomatic	21.4	2.614	0.2716	KO S	<0.0001	13
	Symptomatic	4.87	0.2515	0.0045			9
Normalcy: D'Agostino & Pearson or Shipiro-Wilk, depending on group size Two-Way ANOVA with Benjamani and Hochberg. Interaction: 0.9336; Age: <0.0001; Genotype: 0.8700
C: Intracortical Stimulation: Peak Responses
WT	Presymtomatic	0.007563	0.0003317	0.4828	WT S KO PS	0.0020 0.4145	12
	Symptomatic	0.005804	0.0002758	0.3588	KO S	0.3699	11
Mecp2 KO	Presymtomatic	0.007171	0.0004668	0.8868	KO S	0.0018	13
	Symptomatic	0.005254	0.0001122	0.4294			8
Normalcy: D'Agostino & Pearson or Shipiro-Wilk, depending on group size Two-Way ANOVA with Benjamani and Hochberg. Interaction: 0.8253; Age: <0.0001; Genotype: 0.1946
D: Intracortical Stimulation: Spatio-Temporal Spread
WT	Presymtomatic	31.43	2.828	0.4549	WT S KO PS	<0.0001 0.2549	11
	Symptomatic	6.788	0.8445	0.5716	KO S	0.6539	11
Mecp2 KO	Presymtomatic	35.98	3.798	0.7432	KO S	<0.0001	13
	Symptomatic	5.099	0.4798	0.1142			11
Normalcy: D'Agostino & Pearson or Shipiro-Wilk, depending on group size Two-Way ANOVA with Benjamani and Hochberg. Interaction: 0.2358; Age: <0.0001; Genotype: 0.5842
