# Supplementary material for: Ventral hippocampal projections to the medial prefrontal cortex regulate social memory
Source: eLife. 2019 May 21;8:e44182. doi: 10.7554/eLife.44182 (PMC6542587; doi:10.7554/eLife.44182)
Supplement: Figure 4—figure supplement 4—source data 1. [file elife-44182-fig4-figsupp4-data1.xlsx]

## Sheet: Sheet 1
Figure 4 - Figure Supplement 5
A: Unrestricted Social Memory Assay
Genotype	Treatment	Target	Mean, (sec)	SD				n mice
Wild type	mCherry	Familiar	8.9867	4.6287				9
		Novel	14.6833	7.4777
	HM3Dq	Familiar	10.4833	3.2511				12
		Novel	10.4083	4.5683
	HM4Di	Familiar	12.263	3.5927				9
		Novel	11.0259	3.8397
Mecp2 KO	mCherry	Familiar	8.09	4.6059				10
		Novel	7.66	5.6539
	HM4Di	Familiar	8.1933	4.151				15
		Novel	10.8467	4.5843
C: Time in Center
Genotype	Group		Mean, (sec)	SD	Normalcy p - value	Comparison	p value	n mice
WT	mCherry		106.9	20.08	0.7217	Mecp2 KO mCherry	>0.9999	10
	HM3Dq		108.2	34.71	0.8375	WT mCherry Mecp2 KO mCherry		12
	HM4Di		108.2	20.59	0.098	WT mCherry Mecp2 KO mCherry WT HM3Dq		9
Mecp2 KO	mCherry		95.89	28.98	0.1867			10
	HM4Di (All)		110.3	31.37	0.8127	Mecp2 KO mCherry WT mCherry		15
HM4Di Mecp2 KO	Memory		107.3	34.25	0.8691	Mecp2 KO mCherry WT mCherry		11
	No Memory		118.4	23.66	0.3	Mecp2 KO mCherry WT mCherry Mecp2 KO HM4Di Memory		4
Normalcy: D'Agostino & Pearson or Shipiro-Wilk, depending on group size. One-way ANOVA With Benjamini and Hochberg Multiple Comparisonsp=0.3745
D-F: Unrestricted Social Behaviors
D: Wild-type
Follow	mCherry		37.88	10.221	0.438	mCherry		10
	HM3Dq		34.1028	7.681	0.3202		0.739	12
	HM4Di		36.6037	6.3089	0.7227		0.739	9
Rear Sniff	mCherry		8.11	2.7293	0.438			10
	HM3Dq		6.3889	2.8165	0.1662		0.2489	12
	HM4Di		8.4556	2.9433	0.2219		0.7921	9
Jump On	mCherry		3.15	1.0081	0.7553			10
	HM3Dq		4.4806	2.691	0.034		0.3457	12
	HM4Di		3.0778	0.9012	0.4015		0.8004	9
Target of Agressor	mCherry		22.27	8.2447	0.0597			10
	HM3Dq		30.55	21.4963	0.0142		0.858	12
	HM4Di		20.2185	4.1864	<0.0001		0.9005	9
Agression	mCherry		0.8	1.0789	0.0003			10
	HM3Dq		4.65	8.4831	0.0066		0.7034	12
	HM4Di		0.5444	0.2635	0.1274		0.7034	9
Digging	mCherry		8.9833	4.5262	0.3289			10
	HM3Dq		8.5417	5.6557	0.3686		0.8275	12
	HM4Di		10.3444	3.1545	0.4903		0.5327	9
Front Groom	mCherry		5.1867	3.0952	0.3003			10
	HM3Dq		5.8806	2.5371	0.2673		0.8902	12
	HM4Di		5.3593	2.4112	0.9549		0.8902	9
Rear Groom	mCherry		3.2067	1.6388	0.4421			10
	HM3Dq		3.9778	2.2607	0.3935		0.7053	12
	HM4Di		3.5926	2.6211	0.5448		0.7053	9
Wall Climb	mCherry		24.1667	4.6793	0.7007			10
	HM3Dq		20.7361	4.2741	0.3931		0.0908	12
	HM4Di		24.1926	2.5439	0.7197		0.9889	9
Wall Jump	mCherry		2.2267	1.8083	0.1014			10
	HM3Dq		1.7944	1.6706	0.0004		0.7297	12
	HM4Di		1.9593	1.0121	0.5436		0.8056	9
Shuffle	mCherry		9.5267	2.9793	0.1343			10
	HM3Dq		7.5056	3.0522	0.3021		0.2974	12
	HM4Di		9.1704	2.4357	0.3811		0.7886	9
Walk	mCherry		145.4	24.6984	0.7271			10
	HM3Dq		123.092	20.2249	0.5345		0.034	12
	HM4Di		138.385	6.6764	0.6801		0.4337	9
Normalcy: D'Agostino & Pearson or Shipiro-Wilk, depending on group size. One-way ANOVA or Kruskal-Wallis, depending on normalcy. With Benjamini and Hochberg Multiple Comparisons
E: Mecp2 KO
Follow	mCherry		28.9267	13.7916	0.7418		0.2012	10
	HM4Di (All)		36.6867	14.8534	0.3929			15
Rear Sniff	mCherry		5.2033	2.6171	0.6799		0.2748	10
	HM4Di (All)		4.0222	2.5656	0.379			15
Jump On	mCherry		9.47	5.7441	0.2106		0.255	10
	HM4Di (All)		13.0689	8.5115	0.3109			15
Target of Agressor	mCherry		30.7833	16.3153	0.0749		0.2324	10
	HM4Di (All)		37.1356	17.7903	0.0214			15
Agression	mCherry		12.4733	13.5544	0.0339		0.8602	10
	HM4Di (All)		14.1422	14.161	0.2915			15
Digging	mCherry		2.72	2.8161	0.2547		0.8406	10
	HM4Di (All)		2.5089	2.349	0.2536			15
Front Groom	mCherry		3.5867	2.9058	0.0003		0.4858	10
	HM4Di (All)		3.8222	2.1653	0.25			15
Rear Groom	mCherry		11.99	13.7242	0.2533		0.6331	10
	HM4Di (All)		5.0778	6.466	<0.0001			15
Wall Climb	mCherry		15.5267	4.4383	0.8325		0.0896	10
	HM4Di (All)		18.5311	3.9584	0.2001			15
Wall Jump	mCherry		7.4167	9.0353	<0.0001		0.6433	10
	HM4Di (All)		7.6089	7.0386	<0.0001			15
Shuffle	mCherry		12.0767	6.0568	0.8589		0.8427	10
	HM4Di (All)		11.6578	4.3984	0.203			15
Walk	mCherry		115.59	59.8054	0.9914		0.6858	10
	HM4Di (All)		122.804	27.5157	0.1501			15
Normalcy: D'Agostino & Pearson or Shipiro-Wilk, depending on group size. Student’s t-test or Mann-Whitney test, depending on normalcy
F: hM4Di “Memory” vs “No Memory” Mecp2 KO
Follow	“Memory”		37.8333	16.5561	0.6652		0.6378	11
	“No Memory”		33.5333	9.89	0.4258			4
Rear Sniff	“Memory”		3.9606	2.7416	0.3874		0.884	11
	“No Memory”		4.1917	2.3684	0.1204			4
Jump On	“Memory”		14.1939	9.007	0.3382		0.4161	11
	“No Memory”		9.975	7.0892	0.3603			4
Target of Agressor	“Memory”		39.9515	19.981	0.2255		0.3273	11
	“No Memory”		29.3917	6.0954	0.3852			4
Agression	“Memory”		17.2424	14.5823	0.5536		0.0777	11
	“No Memory”		5.6167	9.7399	0.0068			4
Digging	“Memory”		2.1091	2.0252	0.2584		0.2907	11
	“No Memory”		3.6083	3.1434	0.5401			4
Front Groom	“Memory”		3.8848	2.1039	0.4299		0.8605	11
	“No Memory”		3.65	2.6592	0.45056			4
Rear Groom	“Memory”		5.5394	7.4927	<0.0001		0.874	11
	“No Memory”		3.8083	2.246	0.2709			4
Wall Climb	“Memory”		18.3	4.0304	0.3134		0.7223	11
	“No Memory”		19.1667	4.271	0.4771			4
Wall Jump	“Memory”		7.9727	7.5755	<0.0001		0.7531	11
	“No Memory”		6.6083	6.1712	0.5371			4
Shuffle	“Memory”		12.8	4.6072	0.7049		0.0958	11
	“No Memory”		8.5167	1.2595	0.4963			4
Walk	“Memory”		121.994	31.4429	0.2561		0.5714	11
	“No Memory”		125.033	15.1215	0.0225			4
Normalcy: D'Agostino & Pearson or Shipiro-Wilk, depending on group size. Student’s t-test or Mann-Whitney test, depending on normalcy
