# Supplementary material for: Ventral hippocampal projections to the medial prefrontal cortex regulate social memory
Source: eLife. 2019 May 21;8:e44182. doi: 10.7554/eLife.44182 (PMC6542587; doi:10.7554/eLife.44182)
Supplement: Figure 4—figure supplement 5—source data 1. [file elife-44182-fig4-figsupp5-data1.xlsx]

## Sheet: Sheet 1
Figure 4 - Figure Supplement 4
A-B: Correlation of vHIP VSD and Memory
		Equation	r2	r	P value	n XY Pairs
WT: All Groups	vHIP Stimulation	Y = -27848*X + 137.3	0.4698	-0.6855	0.0287	10
Mecp2 KO: All Groups	vHIP Stimulation	Y = 8198*X - 20.67	0.05833	0.2415	0.3859	15
Linear Regression Spearman r correlation
