# Supplementary material for: Ventral hippocampal projections to the medial prefrontal cortex regulate social memory
Source: eLife. 2019 May 21;8:e44182. doi: 10.7554/eLife.44182 (PMC6542587; doi:10.7554/eLife.44182)
Supplement: Figure 5—source data 1. [file elife-44182-fig5-data1.xlsx]

## Sheet: Sheet 1
Figure 5
Genotype / Projection	Treatment	Mean, (DI)	SD	Normalcy p-value	P value: Multiple	P value: One Sided	n mice
5B&D: Time Following
Wild type: mPFC	mCherry	17.6182	11.3827	0.6935	0.2214	0.0009	10
	HM3Dq	3.115	33.82	0.4637		0.7775	10
Mecp2 KO: mPFC	mCherry	2.158	27.28	0.7153	0.0197	0.8081	10
	HM4Di	-32.04	9.564	0.3179		0.0004	6
Wild type: NAc	mCherry	23.11	20.92	0.6765	0.6294	0.0167	8
	HM3Dq	17.86	24.34	0.3972		0.0352	11
Normalcy: D’Agostino & Pearson or Shipiro-Wilk depending on group size. One-Way ANOVA with Benjamin and Hochberg Multiple Comparisons: p= 0.0041. Post-hoc One-sample t-test against 0.
5F: Time Sniffing
Wild type: mPFC	mCherry	23.93	24.25	0.7574	0.3524	0.0058	12
	HM3Dq	36.1	32.88	0.6281		0.0172	8
Normalcy: D’Agostino & Pearson or Shipiro-Wilk depending on group size. Unpaired t-test. One sided t-test against 0
