# Supplementary material for: Ventral hippocampal projections to the medial prefrontal cortex regulate social memory
Source: eLife. 2019 May 21;8:e44182. doi: 10.7554/eLife.44182 (PMC6542587; doi:10.7554/eLife.44182)
Supplement: Figure 5—figure supplement 1—source data 1. [file elife-44182-fig5-figsupp1-data1.xlsx]

## Sheet: Sheet 1
Figure 5 - Figure Supplement 1
Genotype / Projection	Treatment	Target	Mean, (sec)	SD				n mice
A-B: Time Following
Wild type: mPFC	mCherry	Familiar	8.9267	4.338				8
		Novel	12.4167	5.4629
	HM3Dq	Familiar	11.4267	4.294				10
		Novel	12.8433	6.4236
Mecp2 KO: mPFC	mCherry	Familiar	9.13	5.2886				8
		Novel	9.3533	6.3402
	HM4Di	Familiar	9.7042	4.3644				10
		Novel	6.1542	3.9069
Wild type: NAc	mCherry	Familiar	11.05	6.1373				10
		Novel	16.3833	2.7618
	HM3Dq	Familiar	11.7545	5.8303				11
		Novel	17.2606	9.1343
S11 C: Time Sniffing
Wild type: mPFC	mCherry	Familiar	9.9944	3.1219				8
		Novel	16.8889	4.992
	HM3Dq	Familiar	10.3208	6.2451				10
		Novel	21.725	7.3092
E: Time in Center
Genotype / Projection	Treatment Group		Mean, (sec)	SD	Normalcy p-value	Comparison	p value	n mice
WT: mPFC	mCherry		117.2	29.58	0.7055	Mecp2 KO mCherry	0.9586	10
	HM3Dq		116.33	31.4869	0.401	WT mPFC mCherry	>0.9586	10
Mecp2 KO: mPFC	mCherry		103.867	28.9459	0.8814			10
	HM4Di		123.975	30.9251	0.5164	Mecp2 KO mCherry	0.9586	8
WT: NAc	mCherry		128.9	28.1976	0.5775	WT mPFC mCherry	0.9586	9
	HM3Dq		109.617	42.6336	0.5314	WT NAc mCherry	0.9586	11
Normalcy: D'Agostino & Pearson One-way ANOVA with Benjamini and Hochberg Multiple Comparisons
F-H: Unrestricted Social Behaviors
Wild Type vHIP-mPFC
Follow	mCherry		34.68	13.3	0.6444		0.3624	10
	HM3Dq		39.54	9.663	0.3357			10
Rear Sniff	mCherry		9.54	3.427	0.0078		0.1051	10
	HM3Dq		7.1	2.348	0.6087			10
Jump On	mCherry		3.363	2.192	0.401		0.8283	10
	HM3Dq		3.547	1.461	0.6663			10
Target of Agressor	mCherry		22.03	11.08	0.1404		0.6842	10
	HM3Dq		22.57	19.18	<0.0001			10
Agression	mCherry		1.843	4.205	<0.0001		0.0214	10
	HM3Dq		3.57	11.02	<0.0001			10
Digging	mCherry		11.98	4.328	0.9067		0.1949	10
	HM3Dq		9.397	4.242	0.8929			10
Front Groom	mCherry		5.55	3.772	0.4218		0.3827	10
	HM3Dq		4.363	1.832	0.1368			10
Rear Groom	mCherry		4.89	3.871	0.0056		0.4813	10
	HM3Dq		3.273	2.578	0.1855			10
Wall Climb	mCherry		24.76	3.127	0.8209		0.527	10
	HM3Dq		23.73	3.944	0.8513			10
Wall Jump	mCherry		0.8267	0.8337	<0.0001		0.8691	10
	HM3Dq		0.99	1.077	<0.0001			10
Shuffle	mCherry		8.843	2.034	0.1027		0.3013	10
	HM3Dq		10.1	3.144	0.38			10
Walk	mCherry		124	23.17	0.8196		0.0105	10
	HM3Dq		150.8	18.46	0.2471			10
Normalcy: D'Agostino & Pearson Student’s t-test or Mann-Whitney test, depending on normalcy
G: Mecp2 KO vHIP-mPFC
Follow	mCherry		37.4933	18.5287	0.3754		0.396	10
	HM4Di		30.4667	14.7645	0.4904			8
Rear Sniff	mCherry		4.9633	2.0407	0.6748		0.3585	10
	HM4Di		5.85	1.8918	0.2976			8
Jump On	mCherry		10.32	6.7819	0.3223		0.8086	10
	HM4Di		9.625	4.6664	0.1868			8
Target of Agressor	mCherry		33.8233	7.9603	0.4312		0.602	10
	HM4Di		31.4958	10.6277	0.9009			8
Agression	mCherry		5.88	8.3358	0.0054		0.6334	10
	HM4Di		3.8083	5.3983	0.0015			8
Digging	mCherry		4.64	3.3795	0.5504		0.7884	10
	HM4Di		5.0333	2.5346	0.9238			8
Front Groom	mCherry		5.0733	3.75	0.3224		0.8286	10
	HM4Di		4.425	3.9002	0.0003			8
Rear Groom	mCherry		16.7333	23.3495	0.013		0.6965	10
	HM4Di		6.7625	4.6855	0.0512			8
Wall Climb	mCherry		16.4167	4.285	0.3544		0.3928	10
	HM4Di		18.2375	4.4793	0.9239			8
Wall Jump	mCherry		4.5367	3.7005	0.2423		0.7407	10
	HM4Di		3.9625	3.4543	0.7743			8
Shuffle	mCherry		10.36	2.838	0.779		0.9956	10
	HM4Di		10.3708	5.3	0.5478			8
Walk	mCherry		119.647	44.8225	0.6764		0.865	10
	HM4Di		115.808	49.2763	0.256			8
Normalcy: D'Agostino & Pearson Student’s t-test or Mann-Whitney test, depending on normalcy
H: Wild Type vHIP-NAc
Follow	mCherry		48.1417	8.9991	0.8391		0.9156	9
	HM3Dq		48.9818	20.5752	0.693			11
Rear Sniff	mCherry		9.5917	3.5376	0.9106		0.422	9
	HM3Dq		8.3333	3.1071	0.8269			11
Jump On	mCherry		3.2917	3.7303	0.0003		0.1703	9
	HM3Dq		5.2485	4.7547	0.0445			11
Target of Agressor	mCherry		30.95	16.8466	0.703		0.9361	9
	HM3Dq		31.5394	14.6597	0.2909			11
Agression	mCherry		4.0292	9.216	<0.0001		0.3609	9
	HM3Dq		1.6303	2.1101	0.1061			11
Digging	mCherry		14.0208	5.4023	0.0774		0.1902	9
	HM3Dq		10.3636	6.0105	0.1153			11
Front Groom	mCherry		4.85	1.8399	0.0748		0.5967	9
	HM3Dq		5.4273	2.5795	0.1321			11
Rear Groom	mCherry		5.05	4.1929	0.0056		0.5999	9
	HM3Dq		4.3273	3.1242	0.0389			11
Wall Climb	mCherry		25.3458	3.6241	0.3895		0.1936	9
	HM3Dq		22.0121	6.2098	0.7499			11
Wall Jump	mCherry		0.7125	0.9004	0.0073		0.1135	9
	HM3Dq		1.3121	0.9958	0.5616			11
Shuffle	mCherry		10.65	6.2442	0.0005		0.7612	9
	HM3Dq		9.0242	3.4026	0.7352			11
Walk	mCherry		130.233	11.177	0.5985		0.9339	9
	HM3Dq		129.524	21.6974	0.7543			11
Normalcy: D'Agostino & Pearson Student’s t-test or Mann-Whitney test, depending on normalcy
