# Supplementary material for: Ventral hippocampal projections to the medial prefrontal cortex regulate social memory
Source: eLife. 2019 May 21;8:e44182. doi: 10.7554/eLife.44182 (PMC6542587; doi:10.7554/eLife.44182)
Supplement: Figure 6—source data 1. [file elife-44182-fig6-data1.xlsx]

## Sheet: Sheet 1
Figure 6
Cell Type	Genotype	Mean	SEM	Normalcy p-value	p- one sample	p-two sample	n, slices / mice
E-F: Percent of WGA+
IT	WT	52.9288	6.0264	0.9295		0.8695	9/3
	Mecp2 KO	51.4802	5.6712	0.3			9/3
PT	WT	37.2997	3.1399	0.1427		0.0128	9/3
	Mecp2 KO	16.1155	3.8193	0.6885			9/3
Cal	WT	2.0504	0.0975	0.2013		0.0621	9/3
	Mecp2 KO	1.2335	0.3028	0.3998			9/3
SOM	WT	1.2125	0.4907	0.5673		0.259	9/3
	Mecp2 KO	1.9413	0.258	0.1247			9/3
PV	WT	3.6217	1.5013	0.6281		0.0477	9/3
	Mecp2 KO	8.6748	0.9752	0.4359			9/3
Normalcy: Shipiro-Wilk. Student’t unpaired t-test
G: Discrimination index
IT	WT	1.1192	0.1179	0.683	0.4186	0.9646	9/3
	Mecp2 KO	1.127	0.1153	0.8622	0.3857		9/3
PT	WT	2.1104	0.013	0.007	0.0001	0.1	9/3
	Mecp2 KO	1.4344	0.1685	0.8597	0.1232		9/3
Cal	WT	0.5346	0.0304	0.1161	0.0042	0.0591	9/3
	Mecp2 KO	0.3674	0.0562	0.6136	0.0078		9/3
SOM	WT	0.3165	0.1258	0.6967	0.0322	0.208	9/3
	Mecp2 KO	0.635	0.1711	0.3258	0.1665		9/3
PV	WT	0.605	0.2657	0.9359	0.2754	0.0425	9/3
	Mecp2 KO	1.6127	0.217	0.5448	0.1059		9/3
H: Percent of Marker with WGA
IT	WT	34.5732	3.6423	0.683		0.9646	9/3
	Mecp2 KO	34.8139	3.5622	0.8597			9/3
PT	WT	65.194	0.4021	0.007		0.1	9/3
	Mecp2 KO	44.3117	5.2047	0.8622			9/3
Cell Type	Genotype	Mean	SEM	Normalcy p-value	p- one sample	p-two sample	n, slices / mice
Cal	WT	16.5138	0.9397	0.1161		0.0591	9/3
	Mecp2 KO	11.3512	1.7361	0.6136			9/3
SOM	WT	9.7759	3.8858	0.6967		0.208	9/3
	Mecp2 KO	19.6172	5.2859	0.3258			9/3
PV	WT	18.6904	8.2067	0.9359		0.0425	9/3
	Mecp2 KO	49.8206	6.7037	0.5448			9/3
Normalcy: Shipiro-Wilk. One Sample different than 1 Two Sample Student’s t-test; PT: Mann Whitney
