# Supplementary material for: Ventral hippocampal projections to the medial prefrontal cortex regulate social memory
Source: eLife. 2019 May 21;8:e44182. doi: 10.7554/eLife.44182 (PMC6542587; doi:10.7554/eLife.44182)
Supplement: Figure 7—source data 1. [file elife-44182-fig7-data1.xlsx]

## Sheet: Sheet 1
Figure 7
Axon Origin	Genotype	Mean	SD	Normalcy p-value	Comparison	P value	n Axons
F: Bouton Density
vHIP	WT	3.533	0.9416	0.4842	Mecp2 KO vHIP WT c-mPFC	0.9925 0.8317	45
	Mecp2 KO	3.531	0.8031	0.0863	Mecp2 KO c-mPFC	0.6765	36
c-mPFC	WT	3.449	1.131	0.3871	Mecp2 KO c-mPFC	0.6765	49
	Mecp2 KO	3.736	0.815	0.3616			43
Normalcy: D'Agostino & Pearson’s Two-Way ANOVA with Benjamin and Hochberg Multiple Comparisons. Interaction: 0.0135; Axon: 0.9592; Genotype: 0.3102.
G-H: Bouton Size							n Boutons
vHIP	WT	3.3319	2.7493	<0.0001	Mecp2 KO vHIP WT c-mPFC	<0.0001 <0.0001	993
	Mecp2 KO	4.354	6.5246	<0.0001	Mecp2 KO c-mPFC	0.232	664
c-mPFC	WT	4.3824	4.3133	<0.0001	Mecp2 KO c-mPFC	0.0133	782
	Mecp2 KO	5.2214	4.5602	<0.0001			575
Normalcy: D'Agostino & Pearson’s Two-Way ANOVA with Benjamin and Hochberg Multiple Comparisons. Interaction: 0.1193; Axon: 0.3135; Genotype: 0.2967
