# Supplementary material for: Ventral hippocampal projections to the medial prefrontal cortex regulate social memory
Source: eLife. 2019 May 21;8:e44182. doi: 10.7554/eLife.44182 (PMC6542587; doi:10.7554/eLife.44182)
Supplement: Figure 7—figure supplement 1—source data 1. [file elife-44182-fig7-figsupp1-data1.xlsx]

## Sheet: Sheet 1
Figure 7- Figure Supplement 1
Axon Origin	Genotype	Mean	SD	Normalcy p-value	Comparison	P value	n Axons
B: Bouton Density
vHIP	WT	3.708	0.4793	0.9285	Mecp2 KO vHIP WT c-mPFC	0.4764 0.1711	41
	Mecp2 KO	3.506	0.9321	0.6291	Mecp2 KO c-mPFC	0.1711	41
c-mPFC	WT	3.36	0.8838	0.26	Mecp2 KO c-mPFC	0.0601	49
	Mecp2 KO	3.84	1.165	0.9257			49
Normalcy: D'Agostino & Pearson Two-Way ANOVA with Benjamani and Hochberg: Interaction: 0.0135; Origin: 0.9592; Genotype: 0.3105
C-D: Bouton Size							n Boutons
vHIP	WT	3.9417	3.1217	<0.0001	Mecp2 KO vHIP WT c-mPFC	0.2565 0.2565	543
	Mecp2 KO	4.3128	7.4194	<0.0001	Mecp2 KO c-mPFC	0.8422	720
c-mPFC	WT	4.6049	4.0447	<0.0001	Mecp2 KO c-mPFC	0.8422	698
	Mecp2 KO	4.3216	6.7554	<0.0001			818
Normalcy: D'Agostino & Pearson Two-Way ANOVA with Benjamani and Hochberg: Interaction: 0.1193; Origin: 0.3135; Genotype: 0.2967
