# Supplementary material for: Ventral hippocampal projections to the medial prefrontal cortex regulate social memory
Source: eLife. 2019 May 21;8:e44182. doi: 10.7554/eLife.44182 (PMC6542587; doi:10.7554/eLife.44182)
Supplement: Figure 8—source data 1. [file elife-44182-fig8-data1.xlsx]

## Sheet: Sheet 1
Figure 8
Stimulation	Genotype	Mean of max	SEM			P value	n cells / mice
C-H: Input/Output Curves
Pyramidal Neurons
vHIP Stimulation	WT	38.7317	4.99199			0.0118	17/6
	Mecp2 KO	63.9659	9.31358				11/5
Two-way Repeated Measures ANOVA: Interaction: 0.0093; Stim: <0.0001; Genotype: 0.0118
c-mPFC Stimulation	WT	81.6911	10.2931			0.1617	17/6
	Mecp2 KO	60.3125	9.40894				11/5
Interaction: 0.2692; Stim: <0.0001; Genotype: 0.1617
Normalized	WT	0.541928	0.0753692			0.0003	17/6
	Mecp2 KO	1.02946	0.0835056				11/5
Two-way Repeated Measures ANOVA: Interaction: 0.0098; Stim: <0.0001; Genotype: 0.0003
Putative Interneurons
vHIP Stimulation	WT	68.0683	10.2316			0.4327	2019-11-07
	Mecp2 KO	86.5364	15.7923				2019-12-09
Two-way Repeated Measures ANOVA: Interaction: 0.6964; Stim: <0.0001; Genotype: 0.4327
c-mPFC Stimulation	WT	78.3806	9.12856			0.6129	2019-11-07
	Mecp2 KO	101.377	22.3864				2019-12-09
Interaction: 0.422; Stim: <0.0001; Genotype: 0.6129
Normalized	WT	0.81405	0.0830498			0.3208	2019-11-07
	Mecp2 KO	0.967005	0.0988369				2019-12-09
Two-way Repeated Measures ANOVA: Interaction: 0.9644; Stim: <0.0001; Genotype: 0.3208
J-K: AMPAR / NMDAR Ratio
Pyramidal Neurons				Normalcy p-value	Comparison
vHIP Stimulation	WT	1.30839	0.105203	0.9462	vHIP KO c-mPFC WT	0.0114 0.0114	11/6
	Mecp2 KO	2.00869	0.247864	0.6124	c-mPFC KO	0.0114	13/5
c-mPFC Stimulation	WT	2.04333	0.190922	0.0939	c-mPFC KO	0.0038	11/6
	Mecp2 KO	1.27767	0.101835	0.9469			13/5
Normalcy: D'Agostino & Pearson’s Two-way ANOVA Benjamin and Hochberg multiple comparisons Interaction p=0.0002; Input p=0.9912; Genotype p=0.8544
Stimulation	Genotype	Mean of max	SEM			P value	n cells / mice
Putative Interneurons
vHIP Stimulation	WT	1.64546	0.253942	0.9532	vHIP KO c-mPFC WT	0.8843 0.8121	2019-09-07
	Mecp2 KO	1.70035	0.272404	0.0386	c-mPFC KO	0.8843	2019-11-09
c-mPFC Stimulation	WT	2.11949	0.245224	0.4985	c-mPFC KO	0.8121	2019-09-07
	Mecp2 KO	1.80449	0.267651	0.7399			2019-11-09
Normalcy: D'Agostino & Pearson’s Two-way ANOVA Benjamin and Hochberg multiple comparisons Interaction p=0.4896; Input p=0.2825; Genotype p=0.6265
