# Supplementary material for: Ventral hippocampal projections to the medial prefrontal cortex regulate social memory
Source: eLife. 2019 May 21;8:e44182. doi: 10.7554/eLife.44182 (PMC6542587; doi:10.7554/eLife.44182)
Supplement: Figure 8—figure supplement 1—source data 1. [file elife-44182-fig8-figsupp1-data1.xlsx]

## Sheet: Sheet 1
Figure 8- Figure Supplement 1
C-D: Intrinsic Characteristics of Putative Pyramidal vs Interneurons
Experiment	Genotype	Cell Type	mean	SEM	Normalcy p-value	p-value	n, cells / mice
Input Resistance	WT	Pyramidal	285.1	20.1	0.702	0.0002	17/8
		Putative Interneuron	522.2	51.37	0.0003		15/8
	Mecp2 KO	Pyramidal	344.5	36.19	0.0043	0.0035	14/5
		Putative Interneuron	533.7	55.57	0.0556		14/8
Normalcy: D'Agostino & Pearson Two-Way ANOVA with Benjamani and Hochberg: Interaction: 0.5739; Neuron Type: <0.0001; Genotype: 0.4085
Capacitance	WT	Pyramidal	3.939	0.3526	0.019	<0.0001	17/8
		Putative Interneuron	2.403	0.1749	0.4942		15/8
	Mecp2 KO	Pyramidal	3.498	0.1746	0.3168	0.0018	14/5
		Putative Interneuron	2.338	0.1395	0.1885		14/8
Normalcy: D'Agostino & Pearson Two-Way ANOVA with Benjamani and Hochberg: Interaction: 0.4428; Neuron Type: <0.0001; Genotype: 0.3026
